# Supplementary material for: Attack of the clones: whole genome-based characterization of two closely related enterohemorrhagic Escherichia coli O26 epidemic lineages
Source: BMC Genomics. 2018 Aug 31;19:647. doi: 10.1186/s12864-018-5045-7 (PMC6119250; doi:10.1186/s12864-018-5045-7)
Supplement: Supplementary file 3 — Table S3. Discrimination of early nEC and late nEC strains by sen/ent SNP-specific PCR, WGS and PFGE. All nEC strains characterized in this study by WGS (Fig. 2) and/or by sen/ent SNP-specific PCR (Fig. 3) are listed, together with results obtained by either method and PFGE clustering [31] (n.a., not available). Representative gel image which demonstrates the performance of the sen/ent SNP-specific PCR in differentiating early- and late nEC strains is included. (XLSX 69 kb) [file 12864_2018_5045_MOESM3_ESM.xlsx]

## Sheet: S3
Country of isolation	Year of isolation	Strain No.	sen/ent SNP-specific PCR results	WGS results	PFGE cluster (Bielaszewska et al., CID 2013)
GER	1996	5720/96	early nEC	n.a.	B
GER	1996	6061/96	early nEC	n.a.	B
GER	1996	6068/96	early nEC	n.a.	n.a.
GER	1997	2574/97	early nEC	n.a.	B
GER	1997	5917/97	early nEC	n.a.	B
GER	1998	2569/98	early nEC	n.a.	n.a.
GER	1999	1530/99	early nEC	n.a.	B
GER	1999	1656/99	early nEC	n.a.	n.a.
GER	1999	2160/99	early nEC	n.a.	B
GER	1999	1655/99	early nEC	n.a.	n.a.
GER	1999	1531/99	early nEC	n.a.	n.a.
GER	1999	1532/99	early nEC	n.a.	n.a.
GER	2000	2983/00	early nEC	n.a.	B		Agarose gel electrophoresis of a representative sen/ent SNP-specific PCR.
GER	2002	E-02-76	early nEC	n.a.	B
GER	2003	03-07194	early nEC	n.a.	B
GER	2004	04-06052	early nEC	n.a.	n.a.
GER	2005	E-05 -145	early nEC	n.a.	B
GER	2005	05-02232	early nEC	n.a.	B
GER	2006	E-06-472	early nEC	n.a.	n.a.
GER	2006	E-06-526	early nEC	n.a.	B
GER	2006	E-06-530	early nEC	n.a.	n.a.
GER	2007	E-07-236	early nEC	n.a.	n.a.
GER	2007	E-07-249-2	early nEC	n.a.	n.a.
GER	2007	07-04311	early nEC	n.a.	n.a.
GER	2008	08-06001	early nEC	n.a.	B
GER	2008	08-01588	early nEC	n.a.	B
GER	2010	E-10 -201	early nEC	n.a.	n.a.
GER	2010	E-10 -202	early nEC	n.a.	B
GER	2000	5244-00-1	late nEC	late nEC	C
GER	2004	04-02458	late nEC	n.a.	C
GER	2004	04-05903	late nEC	late nEC	B
GER	2005	05-06154	late nEC	late nEC	n.a.
GER	2006	E-06-278	late nEC	late nEC	C
GER	2006	06-04484	late nEC	late nEC	n.a.
GER	2007	07-03205	late nEC	late nEC	C
GER	2008	E-08 -233	late nEC	late nEC	C
GER	2008	E-08 -324	late nEC	late nEC	n.a.
GER	2009	09-02030	late nEC	late nEC	n.a.
GER	2010	E-10 -74	late nEC	n.a.	n.a.
GER	2010	E-10 -68	late nEC	late nEC	C
GER	2010	E-10 -152	late nEC	n.a.	C
GER	2011	LB234952#2	late nEC	n.a.	C
GER	2011	LB252197	late nEC	n.a.	C
GER	2012	LB235794	late nEC	n.a.	C
GER	2012	LB238672	late nEC	late nEC	C
CZ	2007	59/ECS07	early nEC	n.a.	n.a.
CZ	2008	278/ECS08	early nEC	n.a.	B
CZ	2009	09-087	early nEC	early nEC	B
CZ	2009	09-185	early nEC	early nEC	B
CZ	2010	10-085	early nEC	early nEC	B
CZ	2014	14-449	early nEC	n.a.	n.a.
CZ	2015	15-253	early nEC	n.a.	n.a.
CZ	2015	15-554	early nEC	n.a.	n.a.
CZ	2015	15-496	late nEC	late nEC	n.a.
CZ	2013	13-006	late nEC	late nEC	n.a.
CZ	2013	13-194	late nEC	late nEC	n.a.
CZ	2013	13-302	late nEC	late nEC	n.a.
CZ	2014	14-113	late nEC	late nEC	n.a.
CZ	2014	14-391	late nEC	late nEC	n.a.
CZ	2016	16-533	late nEC	late nEC	n.a.
IT	2008	ED674-08	early NEC	early NEC	B
IT	2008	ED676-08	late NEC	late NEC	n.a.
IT	2010	ED733-10	late NEC	late NEC	C
AUS	2008	EH632-08	late NEC	late NEC	n.a.
AUS	2009	EH171-09	late NEC	late NEC	n.a.
