# Supplementary material for: Attack of the clones: whole genome-based characterization of two closely related enterohemorrhagic Escherichia coli O26 epidemic lineages
Source: BMC Genomics. 2018 Aug 31;19:647. doi: 10.1186/s12864-018-5045-7 (PMC6119250; doi:10.1186/s12864-018-5045-7)
Supplement: Supplementary file 4 — Table S2. SNPs synapomorphic for the early nEC, late nEC or nEC as whole. Missense mutations in fimbrial proteins are denoted in bold. (XLS 112 kb) [file 12864_2018_5045_MOESM4_ESM.xls]

## Sheet: S2
										Coordinates in E. coli 36708 (late nEC)
SNP synapomorphic for:	SNP (early nEC)	SNP (late nEC)	Position	Silent?	Amino acid change	Protein	Protein ID (E. coli 36708)	Gene name (E. coli K-12)	Multiple nonsynonymous mutations in nEC evolution (gene or operon)	Contig ID	Position
early and late nEC	C→A	C→A	intergenic							NZ_LDXG01000028	10782
early and late nEC	C→A	C→A	intergenic							NZ_LDXG01000098	119715
early and late nEC	G→A	G→A	intergenic							NZ_LDXG01000016	3227
early and late nEC	G→A	G→A	intergenic							NZ_LDXG01000028	22468
early and late nEC	G→A	G→A	intergenic							NZ_LDXG01000041	115312
early and late nEC	G→A	G→A	intergenic							NZ_LDXG01000048	59384
early and late nEC	T→A	T→A	intergenic							NZ_LDXG01000106	10750
early and late nEC	A→C	A→C	intergenic							NZ_LDXG01000017	69330
early and late nEC	A→C	A→C	intergenic							NZ_LDXG01000029	115200
early and late nEC	A→C	A→C	intergenic							NZ_LDXG01000048	9028
early and late nEC	A→G	A→G	intergenic							NZ_LDXG01000048	110357
early and late nEC	A→G	A→G	intergenic							NZ_LDXG01000069	43246
early and late nEC	T→G	T→G	intergenic							NZ_LDXG01000028	5818
early and late nEC	T→G	T→G	intergenic							NZ_LDXG01000036	98054
early and late nEC	C→T	C→T	intergenic							NZ_LDXG01000041	115313
early and late nEC	T→C	T→C	intergenic							NZ_LDXG01000010	31701
early and late nEC	C→T	C→T	intergenic							NZ_LDXG01000052	38388
early and late nEC	C→T	C→T	intergenic							NZ_LDXG01000093	49590
early and late nEC	C→T	C→T	intergenic							NZ_LDXG01000085	385
early and late nEC	C→T	C→T	intergenic							NZ_LDXG01000035	75537
early and late nEC	G→T	G→T	intergenic							NZ_LDXG01000088	3801
early and late nEC	G→T	G→T	intergenic							NZ_LDXG01000138	29560
early and late nEC	A→C	A→C	intragenic	no	100S→R	flagellar biosynthesis chaperone	KML87966.1	fliJ		NZ_LDXG01000002	116766
early and late nEC	C→A	C→A	intragenic	no	1011S→R	beta-D-galactosidase	KML84883.1	lacZ		NZ_LDXG01000028	25540
early and late nEC	G→A	G→A	intragenic	no	102A→T	tagatose-bisphosphate aldolase	KML84791.1	gatZ		NZ_LDXG01000029	98237
early and late nEC	A→T	A→T	intragenic	no	106Q→L	hypothetical protein	KML81771.1	ybeL		NZ_LDXG01000048	53298
early and late nEC	A→C	A→C	intragenic	no	107D→E	sugar ABC transporter permease	KML87883.1	no ortholog		NZ_LDXG01000002	28541
early and late nEC	T→G	T→G	intragenic	no	115N→H	glycogen debranching protein	KML87024.1	glgX	yes (operon with glgA)	NZ_LDXG01000009	103119
early and late nEC	T→C	T→C	intragenic	no	137A→V	fimbrial chaperone protein	KML85764.1	lfpB		NZ_LDXG01000021	82877
early and late nEC	G→A	G→A	intragenic	no	150A→T	bacteriophage N4 adsorption protein B	KML79418.1	nfrB		NZ_LDXG01000071	10548
early and late nEC	A→C	A→C	intragenic	no	150R→C	glycogen synthase	KML87022.1	glgA	yes (operon with glgX)	NZ_LDXG01000009	99728
early and late nEC	C→T	C→T	intragenic	no	152H→Y	manganese transport regulator MntR	KML79687.1	mntR		NZ_LDXG01000069	48718
early and late nEC	T→C	T→C	intragenic	no	157H→Y	transposase	KML80187.1	no ortholog		NZ_LDXG01000063	9708
early and late nEC	T→A	T→A	intragenic	no	169L→Q	peptide synthetase	KML79221.1	no ortholog		NZ_LDXG01000072	17202
early and late nEC	C→T	C→T	intragenic	no	169S→L	phosphate starvation-inducible protein PsiE	KML80884.1	yhbX		NZ_LDXG01000055	16513
early and late nEC	T→G	T→G	intragenic	no	177V→G	ribonuclease G	KML81305.1	rng		NZ_LDXG01000051	32604
early and late nEC	A→G	A→G	intragenic	no	179Q→K	hypothetical protein	KML76785.1	yggM	yes (same gene)	NZ_LDXG01000098	119085
early and late nEC	C→T	C→T	intragenic	no	184P→S	phosphoserine phosphatase	KML87262.1	serB		NZ_LDXG01000007	99081
early and late nEC	C→T	C→T	intragenic	no	198R→C	hypothetical protein	KML84811.1	yehI	yes (same gene)	NZ_LDXG01000029	123089
early and late nEC	A→C	A→C	intragenic	no	198S→R	hypothetical protein	KML83252.1	yigE		NZ_LDXG01000037	55797
early and late nEC	T→C	T→C	intragenic	no	19S→P	cation transport regulator	KML83475.1	chaB		NZ_LDXG01000036	75503
early and late nEC	A→G	A→G	intragenic	no	217K→R	ornithine decarboxylase	KML76795.1	speC		NZ_LDXG01000098	128560
early and late nEC	C→A	C→A	intragenic	no	218R→S	membrane protein	KML79458.1	ynfM		NZ_LDXG01000070	14886
early and late nEC	T→C	T→C	intragenic	no	235L→P	hypothetical protein	KML83255.1	no ortholog		NZ_LDXG01000037	58384
early and late nEC	C→T	C→T	intragenic	no	267A→V	tartronate semialdehyde reductase	KML79899.1	glxR	yes (operon with ybbW)	NZ_LDXG01000067	44056
early and late nEC	C→T	C→T	intragenic	no	28T→I	hypothetical protein	KML81548.1	yhaC		NZ_LDXG01000049	158116
early and late nEC	G→A	G→A	intragenic	no	313D→N	hypothetical protein	KML82464.1	no ortholog		NZ_LDXG01000042	11294
early and late nEC	C→A	C→A	intragenic	no	333Q→K	CoA-transferase	KML86540.1	yfdE		NZ_LDXG01000013	18560
early and late nEC	G→T	G→T	intragenic	no	384Q→H	tyrosine protein kinase	KML84762.1	wzc	yes (operon with wzb)	NZ_LDXG01000029	58321
early and late nEC	G→A	G→A	intragenic	no	392D→N	hydrolase	KML79424.1	no ortholog		NZ_LDXG01000071	19958
early and late nEC	A→G	A→G	intragenic	no	403I→V	trimethylamine N-oxide reductase I catalytic subunit	KML80211.1	bisC		NZ_LDXG01000062	12487
early and late nEC	C→T	C→T	intragenic	no	40P→L	vitamin B12-transporter permease	KML83787.1	btuC		NZ_LDXG01000035	111354
early and late nEC	G→A	G→A	intragenic	no	469G→E	cation transporter	KML81843.1	cusA	yes (same gene)	NZ_LDXG01000048	127555
early and late nEC	C→A	C→A	intragenic	no	473R→S	cation transporter	KML81843.1	cusA	yes (same gene)	NZ_LDXG01000048	127566
early and late nEC	C→T	C→T	intragenic	no	46H→Y	type VI secretion system protein	KML84442.1	no ortholog		NZ_LDXG01000031	11552
early and late nEC	G→A	G→A	intragenic	no	47G→S	hypothetical protein	KML74153.1	no ortholog		NZ_LDXG01000137	3790
early and late nEC	T→C	T→C	intragenic	no	47L→S	hypothetical protein	KML84818.1	yehQ		NZ_LDXG01000029	132392
early and late nEC	G→A	G→A	intragenic	no	50V→I	fimbrial protein	KML80203.1	no ortholog		NZ_LDXG01000062	3826
early and late nEC	C→A	C→A	intragenic	no	717Q→K	competence protein ComEC	KML86154.1	ycaI		NZ_LDXG01000017	17980
early and late nEC	T→C	T→C	intragenic	no	73F→L	hypothetical protein	KML87033.1	yhhZ		NZ_LDXG01000009	114160
early and late nEC	C→T	C→T	intragenic	no	86L→F	peroxidase	KML86595.1	yfeX		NZ_LDXG01000013	77937
early and late nEC	G→T	G→T	intragenic	no	92L→M	PTS system N-acetylgalactosamine-specific transporter subunit IIB	KML77970.1	agaV		NZ_LDXG01000087	26461
early and late nEC	G→A	G→A	intragenic	no	98V→M	hypothetical protein	KML81509.1	ygiJ		NZ_LDXG01000049	112724
early and late nEC	C→T	C→T	intragenic	yes		hemolysin D	KML80182.1	no ortholog		NZ_LDXG01000063	1957
early and late nEC	C→T	C→T	intragenic	yes		transposase	KML80187.1	no ortholog		NZ_LDXG01000063	9721
early and late nEC	G→A	G→A	intragenic	yes		p-hydroxybenzoic acid efflux subunit AaeB	KML81310.1	aaeB		NZ_LDXG01000051	43228
early and late nEC	G→A	G→A	intragenic	yes		L-glyceraldehyde 3-phosphate reductase	KML81436.1	gpr		NZ_LDXG01000049	36141
early and late nEC	C→T	C→T	intragenic	yes		arginine decarboxylase	KML82129.1	adiA		NZ_LDXG01000045	79151
early and late nEC	C→T	C→T	intragenic	yes		chorismate mutase	KML82730.1	tyrA		NZ_LDXG01000040	8589
early and late nEC	C→A	C→A	intragenic	yes		hypothetical protein	KML83000.1	yciE		NZ_LDXG01000038	12859
early and late nEC	A→T	A→T	intragenic	yes		hypothetical protein	KML83018.1	ymiA		NZ_LDXG01000038	31327
early and late nEC	T→C	T→C	intragenic	yes		fumarate hydratase	KML83883.1	fumA		NZ_LDXG01000035	218402
early and late nEC	C→T	C→T	intragenic	yes		membrane protein	KML84246.1	acrZ		NZ_LDXG01000032	56369
early and late nEC	G→A	G→A	intragenic	yes		c-di-GMP phosphodiesterase	KML84912.1	yahA		NZ_LDXG01000028	59697
early and late nEC	C→T	C→T	intragenic	yes		acyltransferase	KML84970.1	yafP		NZ_LDXG01000028	124622
early and late nEC	G→A	G→A	intragenic	yes		L-threonine 3-dehydrogenase	KML85263.1	tdh		NZ_LDXG01000026	50956
early and late nEC	G→T	G→T	intragenic	yes		hypothetical protein	KML85693.1	yicS		NZ_LDXG01000021	7261
early and late nEC	C→T	C→T	intragenic	yes		fimbrial protein	KML85765.1	no ortholog		NZ_LDXG01000021	83391
early and late nEC	C→G	C→G	intragenic	yes		transcriptional regulator	KML86888.1	putA		NZ_LDXG01000010	27629
early and late nEC	T→C	T→C	intragenic	yes		pyrimidine monooxygenase	KML86907.1	rutA		NZ_LDXG01000010	23757
early and late nEC	C→A	C→A	intragenic	yes		transcriptional regulator SgrR	KML87345.1	sgrR		NZ_LDXG01000007	194114
early and late nEC	T→G	T→G	intragenic	yes		transcriptional regulator	KML87352.1	leuO		NZ_LDXG01000007	201601
early and late nEC	T→A	T→A	intragenic	yes		porin	KML87988.1	no ortholog		NZ_LDXG01000002	30470
early nEC	A→C		intergenic							NZ_LDXG01000141	18880
early nEC	A→G		intergenic							NZ_LDXG01000051	68180
early nEC	A→G		intergenic							NZ_LDXG01000049	71261
early nEC	A→G		intergenic							NZ_LDXG01000002	61247
early nEC	A→G		intergenic							NZ_LDXG01000032	14665
early nEC	A→G		intergenic							NZ_LDXG01000051	71964
early nEC	C→A		intergenic							NZ_LDXG01000002	88332
early nEC	C→T		intergenic							NZ_LDXG01000002	130968
early nEC	G→T		intergenic							NZ_LDXG01000004	120833
early nEC	G→T		intergenic							NZ_LDXG01000029	99529
early nEC	G→T		intergenic							NZ_LDXG01000038	47321
early nEC	T→C		intergenic							NZ_LDXG01000048	95059
early nEC	T→G		intergenic							NZ_LDXG01000045	44014
early nEC	C→A		intragenic	no	125A→E	protein tyrosine phosphatase	KML84763.1	wzb	yes (operon with wzc)	NZ_LDXG01000029	59545
early nEC	G→A		intragenic	no	133G→S	hypothetical protein	KML84772.1	yegK		NZ_LDXG01000029	75092
early nEC	G→A		intragenic	no	1451G→S	type IV secretion protein Rhs	KML79414.1	no ortholog		NZ_LDXG01000071	6710
early nEC	C→G		intragenic	no	152A→G	multidrug transporter	KML81277.1	acrE		NZ_LDXG01000051	6225
early nEC	C→T		intragenic	no	175T→I	MerR family transcriptional regulator	KML85403.1	mlrA		NZ_LDXG01000025	4075
early nEC	T→A		intragenic	no	178I→N	c-di-GMP phosphodiesterase	KML86660.1	yfgF		NZ_LDXG01000013	149920
early nEC	A→G		intragenic	no	180T→A	amino acid ABC transporter permease	KML82312.1	hisQ	yes (operon with hisJ)	NZ_LDXG01000044	93876
early nEC	G→T		intragenic	no	191R→L	transcriptional regulator	KML83836.1	ydhB		NZ_LDXG01000035	167162
early nEC	C→A		intragenic	no	200H→N	hypothetical protein	KML78107.1	no ortholog		NZ_LDXG01000085	2504
early nEC	T→C		intragenic	no	208M→T	arsenical pump membrane protein	KML79747.1	arsB		NZ_LDXG01000068	16939
early nEC	G→A		intragenic	no	261A→T	enterobactin synthase subunit E	KML81821.1	entE		NZ_LDXG01000048	101712
early nEC	G→A		intragenic	no	2669G→S	adherence protein	KML82071.1	no ortholog		NZ_LDXG01000045	17199
early nEC	T→C		intragenic	no	275V→A	multicopper oxidase	KML87395.1	cueO		NZ_LDXG01000007	254718
early nEC	C→T		intragenic	no	303A→V	cell division protein FtsX	KML87052.1	ftsX		NZ_LDXG01000009	132491
early nEC	G→A		intragenic	no	320D→N	hypothetical protein	KML83457.1	ycgV		NZ_LDXG01000036	58251
early nEC	T→G		intragenic	no	343Y→D	glycosyl hydrolase	KML87889.1	no ortholog		NZ_LDXG01000002	36498
early nEC	C→A		intragenic	no	357P→T	hypothetical protein	KML84811.1	yehI	yes (same gene)	NZ_LDXG01000029	123566
early nEC	C→T		intragenic	no	37P→S	membrane protein	KML85288.1	yibH		NZ_LDXG01000026	76896
early nEC	G→T		intragenic	no	382G→C	assembly protein	KML84766.1	asmA		NZ_LDXG01000029	64289
early nEC	A→G		intragenic	no	384T→A	type III effector	KML87296.1	no ortholog		NZ_LDXG01000007	136375
early nEC	T→C		intragenic	no	39L→S	CadC family transcriptional regulator	KML84980.1	no ortholog		NZ_LDXG01000028	133704
early nEC	C→T		intragenic	no	414R→C	fumarate reductase	KML80483.1	frdA		NZ_LDXG01000058	7874
early nEC	A→C		intragenic	no	41I→L	ureidoglycolate dehydrogenase	KML79893.1	allD		NZ_LDXG01000067	35298
early nEC	T→G		intragenic	no	527W→G	hypothetical protein	KML82416.1	ydbD		NZ_LDXG01000043	26518
early nEC	C→T		intragenic	no	542Q→stop	membrane protein	KML85118.1	bcsG		NZ_LDXG01000027	32572
early nEC	G→A		intragenic	no	60D→N	phosphonate metabolism protein PhnM	KML82148.1	phnM		NZ_LDXG01000045	100629
early nEC	C→T		intragenic	no	63P→S	sodium:proton antiporter	KML87231.1	no ortholog		NZ_LDXG01000007	68035
early nEC	G→A		intragenic	no	74R→H	3-methyl-2-oxobutanoate hydroxymethyltransferase	KML87406.1	panB		NZ_LDXG01000007	266038
early nEC	A→C		intragenic	no	79Q→P	DNA-specific endonuclease I	KML76772.1	endA		NZ_LDXG01000098	107931
early nEC	A→C		intragenic	no	89K→T	acetylornithine aminotransferase	KML83703.1	astC		NZ_LDXG01000035	39034
early nEC	G→T		intragenic	yes		murein transglycosylase	KML76793.1	mltC		NZ_LDXG01000098	125248
early nEC	C→T		intragenic	yes		alpha-ketoglutarate transporter	KML77287.1	kgtP		NZ_LDXG01000093	64442
early nEC	C→T		intragenic	yes		PTS system N-acetylgalactosamine-specific transporter subunit IID	KML77961.1	agaD		NZ_LDXG01000087	18902
early nEC	T→A		intragenic	yes		peptidase C39	KML80191.1	no ortholog		NZ_LDXG01000063	3124
early nEC	G→A		intragenic	yes		hypothetical protein	KML81433.1	no ortholog		NZ_LDXG01000049	34606
early nEC	G→A		intragenic	yes		transcriptional regulator	KML81749.1	nagC		NZ_LDXG01000048	26522
early nEC	C→T		intragenic	yes		acetolactate synthase	KML83205.1	ilvL		NZ_LDXG01000037	3538
early nEC	G→A		intragenic	yes		hypothetical protein	KML83498.1	ychE		NZ_LDXG01000036	101337
early nEC	C→T		intragenic	yes		glucose-6-phosphate 1-epimerase	KML83677.1	yeaD		NZ_LDXG01000035	15438
early nEC	G→A		intragenic	yes		3-dehydroquinate dehydratase	KML83805.1	aroD		NZ_LDXG01000035	131157
early nEC	T→G		intragenic	yes		molybdate transporter ATP-binding protein	KML84249.1	modC		NZ_LDXG01000032	58752
early nEC	C→T		intragenic	yes		ypothetical protein	KML86190.1	ybjD		NZ_LDXG01000017	67976
early nEC	C→A		intragenic	yes		lipoprotein YliF	KML86231.1	yliF		NZ_LDXG01000017	108074
early nEC	A→G		intragenic	yes		fimbrial family protein	KML87294.1	no ortholog		NZ_LDXG01000007	134070
early nEC	C→T		intragenic	yes		UDP-3-O-(3-hydroxymyristoyl) glucosamine N-acyltransferase	KML87449.1	lpxD		NZ_LDXG01000007	318127
early nEC	C→T		intragenic	yes		alpha-amylase	KML87606.1	ygaQ		NZ_LDXG01000004	961
late nEC		C→A	intergenic							NZ_LDXG01000069	44208
late nEC		G→A	intergenic							NZ_LDXG01000029	69287
late nEC		G→A	intergenic							NZ_LDXG01000029	107672
late nEC		G→A	intergenic							NZ_LDXG01000045	122745
late nEC		G→A	intergenic							NZ_LDXG01000053	54354
late nEC		C→A	intergenic							NZ_LDXG01000098	75644
late nEC		G→A	intergenic							NZ_LDXG01000098	123026
late nEC		T→A	intergenic							NZ_LDXG01000083	627
late nEC		T→A	intergenic							NZ_LDXG01000141	7456
late nEC		T→C	intergenic							NZ_LDXG01000090	1789
late nEC		A→G	intergenic							NZ_LDXG01000137	106
late nEC		T→G	intergenic							NZ_LDXG01000035	151137
late nEC		C→T	intergenic							NZ_LDXG01000028	49855
late nEC		C→T	intergenic							NZ_LDXG01000045	32363
late nEC		C→T	intergenic							NZ_LDXG01000053	23503
late nEC		C→T	intergenic							NZ_LDXG01000061	41822
late nEC		C→T	intergenic							NZ_LDXG01000070	27188
late nEC		C→T	intergenic							NZ_LDXG01000098	75645
late nEC		C→A	intragenic	no	102S→Y	enterotoxin (Shigella flexneri enterotoxin 2)	KML82067.1	no ortholog		NZ_LDXG01000045	3652
late nEC		A→G	intragenic	no	124K→E	glycosidase	KML87886.1	no ortholog		NZ_LDXG01000002	32838
late nEC		A→C	intragenic	no	160K→T	molecular chaperone GroEL	KML75898.1	groL		NZ_LDXG01000106	9044
late nEC		T→A	intragenic	no	16D→E	allantoin permease	KML79898.1	ybbW	yes (operon with glxR)	NZ_LDXG01000067	43761
late nEC		A→T	intragenic	no	16S→C	histidine ABC transporter substrate-binding protein HisJ	KML82313.1	hisJ	yes (operon with hisQ)	NZ_LDXG01000044	95240
late nEC		G→A	intragenic	no	201M→I	cytochrome o ubiquinol oxidase subunit III	KML82643.1	cyoC		NZ_LDXG01000041	76197
late nEC		G→T	intragenic	no	212A→S	stationary phase inducible protein CsiE	KML86691.1	csiE		NZ_LDXG01000013	187233
late nEC		T→C	intragenic	no	222I→T	membrane protein	KML85103.1	yhjD		NZ_LDXG01000027	6710
late nEC		C→T	intragenic	no	26R→C	hypothetical protein	KML84954.1	no ortholog		NZ_LDXG01000028	108589
late nEC		G→T	intragenic	no	279A→S	ssDNA exonuclease RecJ	KML76712.1	recJ		NZ_LDXG01000098	42499
late nEC		T→A	intragenic	no	283W→R	hypothetical protein	KML76785.1	yggM	yes (same gene)	NZ_LDXG01000098	118773
late nEC		G→A	intragenic	no	309L→F	3-phosphoserine/phosphohydroxythreonine aminotransferase	KML86160.1	serC		NZ_LDXG01000017	25870
late nEC		T→A	intragenic	no	356L→Q	hypothetical protein	KML73972.1	yjgR		NZ_LDXG01000141	6984
late nEC		A→G	intragenic	no	378N→S	gamma-glutamylputrescine synthetase	KML83045.1	puuA		NZ_LDXG01000038	55862
late nEC		G→A	intragenic	no	394R→H	xanthine dehydrogenase	KML84944.1	paoC		NZ_LDXG01000028	99462
late nEC		C→T	intragenic	no	403H→Y	hypothetical protein	KML78293.1	yfaQ		NZ_LDXG01000083	9308
late nEC		C→T	intragenic	no	483P→S	hypothetical protein	KML86652.1	bepA		NZ_LDXG01000013	139055
late nEC		T→C	intragenic	no	4I→T	fimbrial protein	KML85907.1	elfG		NZ_LDXG01000020	32678
late nEC		A→G	intragenic	no	518Y→C	fimbrial protein	KML81477.1	yqiG		NZ_LDXG01000049	73574
late nEC		G→A	intragenic	no	52E→K	uracil-DNA glycosylase	KML77280.1	ung		NZ_LDXG01000093	56125
late nEC		G→A	intragenic	no	68G→D	ABC transporter ATP-binding protein	KML82585.1	fetA		NZ_LDXG01000041	8335
late nEC		G→A	intragenic	no	70G→S	adenylosuccinate synthetase	KML80502.1	purA		NZ_LDXG01000058	31811
late nEC		G→A	intragenic	no	72V→I	iron reductase	KML87241.1	fhuF		NZ_LDXG01000007	80177
late nEC		C→T	intragenic	no	74P→L	multidrug resistance protein D	KML85707.1	emrD		NZ_LDXG01000021	21375
late nEC		C→T	intragenic	no	785T→I	fimbrial assembly protein	KML87410.1	htrE		NZ_LDXG01000007	269771
late nEC		G→A	intragenic	yes		alcohol dehydrogenase	KML73971.1	ahr		NZ_LDXG01000141	5506
late nEC		T→C	intragenic	yes		DNA-directed RNA polymerase subunit alpha	KML77572.1	rpoA		NZ_LDXG01000090	14336
late nEC		G→A	intragenic	yes		oxidoreductase	KML77865.1	ydeP		NZ_LDXG01000088	1394
late nEC		C→T	intragenic	yes		histidine kinase	KML78295.1	rcsC		NZ_LDXG01000083	12579
late nEC		C→T	intragenic	yes		amino acid ABC transporter permease	KML78365.1	yhdY		NZ_LDXG01000082	1910
late nEC		A→G	intragenic	yes		XylR family transcriptional regulator	KML80229.1	xylR		NZ_LDXG01000062	31280
late nEC		G→A	intragenic	yes		ankyrin	KML80278.1	arpA		NZ_LDXG01000061	7281
late nEC		G→A	intragenic	yes		beta-lactamase	KML80479.1	ampC		NZ_LDXG01000058	5329
late nEC		T→G	intragenic	yes		hypothetical protein	KML80508.1	yjfK		NZ_LDXG01000058	38368
late nEC		G→C	intragenic	yes		AraC family transcriptional regulator	KML81444.1	yqhC		NZ_LDXG01000049	43104
late nEC		C→T	intragenic	yes		hypothetical protein	KML81548.1	yhaC		NZ_LDXG01000049	159083
late nEC		C→A	intragenic	yes		molecular chaperone HscC	KML81764.1	hscC		NZ_LDXG01000048	45486
late nEC		C→A	intragenic	yes		iron-enterobactin transporter permease	KML81826.1	fepG		NZ_LDXG01000048	108291
late nEC		G→A	intragenic	yes		excinuclease ABC subunit A	KML82179.1	uvrA		NZ_LDXG01000045	138117
late nEC		T→C	intragenic	yes		transporter	KML82326.1	yfcJ		NZ_LDXG01000044	108582
late nEC		G→A	intragenic	yes		1-deoxy-D-xylulose-5-phosphate synthase	KML82655.1	dxs		NZ_LDXG01000041	86415
late nEC		C→A	intragenic	yes		peptide ABC transporter permease	KML83039.1	sapC		NZ_LDXG01000038	50467
late nEC		T→G	intragenic	yes		dihydroxy-acid dehydratase	KML83209.1	ilvD		NZ_LDXG01000037	8177
late nEC		G→A	intragenic	yes		uroporphyrin-III methyltransferase	KML83238.1	hemX		NZ_LDXG01000037	40679
late nEC		C→T	intragenic	yes		transcriptional regulator	KML83717.1	chbR		NZ_LDXG01000035	51786
late nEC		C→T	intragenic	yes		sugar ABC transporter ATP-binding protein	KML84903.1	no ortholog		NZ_LDXG01000028	46785
late nEC		A→C	intragenic	yes		membrane protein	KML85690.1	yicL		NZ_LDXG01000021	5993
late nEC		G→A	intragenic	yes		protein-tyrosine kinase	KML86048.1	etk		NZ_LDXG01000019	27985
late nEC		G→A	intragenic	yes		alpha-glucosidase	KML86316.1	yihQ		NZ_LDXG01000015	13198
late nEC		C→T	intragenic	yes		sulfur transfer complex subunit TusB	KML86935.1	tusB		NZ_LDXG01000009	3685
late nEC		C→T	intragenic	yes		molecular chaperone DnaK	KML87290.1	dnaK		NZ_LDXG01000007	128319
late nEC		C→T	intragenic	yes		hydrolase	KML87901.1	yecD		NZ_LDXG01000002	52587
